# Supplementary material for: Comprehensive Comparison of Three Different Medicinal Parts of Eupatorium lindleyanum DC. Using the RRLC-Q-TOF-MS-Based Metabolic Profile and In Vitro Anti-Inflammatory Activity
Source: Molecules. 2024 Jul 28;29(15):3551. doi: 10.3390/molecules29153551 (PMC11313985; doi:10.3390/molecules29153551)
Supplement: Supplementary file 1 [file molecules-29-03551-s001.zip]

Archive with 1 entries (1 files):
- molecules-3115672-supplementary.pdf
